# Supplementary material for: Complement activation at the interface between adipocytes and cancer cells drives tumor progression
Source: JCI Insight. 2025 Feb 18;10(6):e184935. doi: 10.1172/jci.insight.184935 (PMC11949041; doi:10.1172/jci.insight.184935)
Supplement: Supporting data values [file jciinsight-10-184935-s132.xlsx]

## Sheet: Fig 1B
	Day 3								Day 6								Day 9
NPAD Ctrl	1.829	1.835	2.044	2.23	2.291	2.266	2.298	2.445	2.68	2.371	2.223	2.344	2.528	2.769	2.484	2.371	2.248	2.291	2.24	2.216	2.213	2.421	2.486	2.452
NPAD Diff	5.946	4.949	4.722	4.894	6.811	6.475	6.242	7.612	9.264	9.211	9.614	9.476	11.182	11.692	10.19	9.887	12.047	9.646	14.227	14.939	22.939	24.87	23.16	22.233
VNPAD Ctrl	2.584	2.535	2.719	2.842	2.503	2.413	2.463	2.772	2.424	2.365	2.32	2.227	2.149	2.114	2.304	2.234	3.031	2.419	2.501	2.79	2.217	2.291	2.08	2.418
VNPAD Diff	5.219	5.713	5.634	5.83	6.829	6.694	8.42	8.379	9.698	8.011	8.197	8.761	9.054	8.087	7.558	9.05	16.559	18.68	37.706	18.464	14.69	14.213	14.912	16.944

## Sheet: Fig 1E
Days	OVCAR 5 WT				OVCAR 5 adipoCC
1	100	100	100	100	100	100	100	100
3	127	117	117	115	155	163	202	157
5	438	456	371	347	448	485	559	588
7	661	651	512	628	842	884	815	838

## Sheet: Fig 1F
Days	OVCAR 8 WT				OVCAR 8 adipoCC
1	100	100	100	100	100	100	100	100
3	119	121	124	123	131	134	140	137
5	203	244	267	233	250	311	269	278
7	409	398	427	333	653	633	719	663

## Sheet: Fig 1G
log[Cisplatin], M	OVCAR 5 WT				OVCAR 5 CC Adipo
-8	89	101	101	109	98	107	97	98
-6	87	108	110		88	85	96	96
-5.60206	71	81	98		84	97	105
-5.30103	41	52	38	48	88	97	91.6
-5	39	32	19		16	16	24
-4.60206	15	20	17	19	16	15	26
-4.30103	16	16	17	17	14	14	13	13

## Sheet: Fig 1H
log[Cisplatin], M	OVCAR 8 WT				OVCAR 8 Adipo CC
-8	107	103	101	90	96	102	102	100
-6	71	68	80	59	95	100	98	91
-5.60206	58	66	63	55	80	77	77	81
-5.30103	45	54	52	53	61	65	74
-5	37	37	34	33	50	48	55	55
-4.60206	15	14	14	17	12	12	13
-4.30103	13	13	13	12	14	12	12	11

## Sheet: Supp Fig1B
Days	OVCAR5 Ctrl				OVCAR5 AdipoCC				OVCAR5 PreadipoCC				OVCAR5 Met5CC
1	100	100	100	100	100	100	100	100	100	100	100	100	100	100	100	100
3	178	223	203	219	262	266	282	255	235	222	255	188	192	189	234	205
5	298	432	420	224	492	479	502	433	560	568	285	479	336	252	288	336
7	753	735	765	799	1074	1121	1124	1300	818	925	947	611	718	867	672	871

## Sheet: Supp Fig1C
Days	OVCAR8 Ctrl				OVCAR8 AdipoCC				OVCAR8 PreadipoCC				OVCAR8 Met5CC
1	100	100	100	100	100	100	100	100	100	100	100	100	100	100	100	100
3	170	186	194	197	261	276	278	263	179	189	184	182	168	155	166	169
5	323	320	303	304	380	365	345	405	276	211	333	319	221	220	223	211
7	426	561	542	411	597	646	651	667	571	417	441	432	256	271	256	248

## Sheet: Supp Fig1D
OVCAR8				OVCAR5
Control	AdipoCC	AdipoCM		WT	AdipoCC	AdipoCM
44.2	53	55.2		33.6364	75.8	66.586
38.2	58.3333	57.2		40.563	78.125	59.658
39.2	61.2	50		45.351	82.521	62.9212

## Sheet: Supp Fig1E
OVCAR5 Ctrl	OVCAR5 AdipoCC
0.143	0.125
0.22	0.411
0.187	0.512
0.132	0.111
0.241	0.394
0.027	0.488
0.024	0.066
0.018	0.157
0.033	0.061
0.058	0.02
0.006	0.02

## Sheet: Supp Fig1F
OVCAR5 Ctrl	OVCAR5 AdipoCC
211.215	3.944
239.559	375.101
173.204	405.192
137.089	199.754
187.69	558.294
22.704	376.969
21.078	81.182
14.934	57.229
50.037	64.099
78.247	23.05
13.258	21.189

[truncated: 52 more sheets: Supp Fig1G, Fig 2A, Fig 2B, Fig 3A, Fig 3B, Fig 3C, Fig 3D, Fig 3E, Fig 3H, Fig 3I, Fig 3J, Supp Fig 3A, Supp Fig 3B, Supp Fig 3C, Supp Fig 3D, Supp Fig3E, Supp Fig3F, Supp Fig3G, Supp Fig3H, Fig 4A …]
